# Supplementary material for: Evidence of transmission and dissemination of diverse blaNDM-5-producing Escherichia coli clones between refugee and host communities and their environment: a multicenter cross-sectional study
Source: Appl Environ Microbiol. 2025 Nov 4;91(12):e01625-25. doi: 10.1128/aem.01625-25 (PMC12724354; doi:10.1128/aem.01625-25)
Supplement: Table S6 — Antimicrobial resistance patterns of carbapenemase-producing Escherichia coli isolates recovered in this study. [file aem.01625-25-s0002.xlsx]

## Sheet: Broth Microdilution
S6 Table. Antimicrobial resistance patterns of carbapenemase-producing Escherichia coli isolates recovered in this study - (A) Broth microdilution results
Bacteria		Escherichia coli
Isolate #		O101F6	O101F7	O101G5	O101G7	O101G8	O101H1	O101H2	O101H4	O101H7	O101H9	O101H10	O101I10	O101J2	O101J6	O102A4	O102A6	O102C1	O102C4	O102D9	O90D7	O91A5	O89I2	O89J6	O89J5	O90A8	O91D1	O91D4	O101E1	O101E5	O101B3	O101C2	O100G5	O101A2	O100G9	O100I10	O100H3	O91C3	O100J9	O101C7	O100J3	O101A10	O90C8	O101B2	O90A6	O101D3	O101I7	O100F5	O90E9
Carbapenemase (WGS data)		NDM-5	NDM-5	NDM-5	NDM-5	NDM-5	NDM-5	NDM-5	NDM-5	NDM-5	NDM-5	NDM-5	NDM-5	NDM-5	NDM-5	NDM-5	NDM-5	NDM-5	OXA-244	OXA-48	NDM-5	NDM-5	NDM-5	NDM-5	NDM-5	NDM-5	OXA-48	OXA-505	OXA-181	NDM-5	NDM-5	NDM-5	NDM-5	NDM-5	NDM-5	NDM-5	NDM-19	OXA-48	NDM-5	NDM-5	NDM-5	NDM-5	NDM-5	NDM-5	OXA-48	NDM-5	NDM-5	OXA-48	NDM-5
ST (Achtman)		617	1284	617	5842	5842	5842	617	410	361	361	648	361	617	617	648	361	410	10	940	361	361	648	648	648	648	410	410	410	410	617	617	617	617	361	361	167	361	1284	1284	167	167	167	167	410	648	1284	410	167
Antimicrobials
β-lactams	Mecillinam	8	>16	8	>16	>16	>16	<=2	16	4	>16	>16	8	16	8	>16	>16	16	8	4	>16	16	8	16	16	16	8	4	16	8	16	8	8	8	>16	>16	>16	16	4	4	16	16	8	>16	>16	16	8	<=2	>16
	Cefoxitin	>32	>32	32	>32	>32	>32	32	>32	>32	>32	>32	>32	<=4	32	>32	>32	>32	<=4	<=4	>32	32	>32	>32	>32	>32	>32	32	>32	>32	>32	>32	>32	>32	>32	>32	>32	>32	>32	>32	>32	>32	>32	>32	>32	>32	>32	>32	>32
	Cefotaxime	>8	>8	8	>8	>8	>8	8	>8	>8	>8	>8	>8	>8	8	>8	>8	>8	>8	<=0.5	>8	8	>8	>8	>8	>8	>8	8	>8	>8	>8	>8	>8	>8	>8	>8	>8	>8	>8	>8	>8	>8	>8	>8	>8	>8	>8	>8	>8
	Ceftazidime	>32	>32	32	>32	>32	>32	32	>32	>32	>32	>32	>32	>32	32	>32	>32	>32	2	<=0.25	>32	32	>32	>32	>32	>32	>32	32	>32	>32	>32	>32	>32	>32	>32	>32	>32	>32	>32	>32	>32	>32	>32	>32	>32	>32	>32	>32	>32
	Ceftazidime-avibactam	>32	>32	32	>32	>32	>32	32	>32	<=0.25	>32	>32	>32	>32	32	>32	>32	>32	<=0.25	<=0.25	>32	32	>32	>32	>32	>32	2	1	1	>32	>32	>32	>32	>32	>32	>32	>32	2	>32	>32	>32	>32	>32	>32	>32	>32	>32	1	>32
	Cephalexin	>128	>128	128	>128	>128	>128	128	>128	>128	>128	>128	>128	>128	128	>128	>128	>128	32	8	>128	128	>128	>128	>128	>128	>128	128	>128	>128	>128	>128	>128	>128	>128	>128	>128	>128	>128	>128	>128	>128	>128	>128	>128	>128	>128	>128	>128
	Aztreonam	16	16	16	>16	>16	>16	16	>16	>16	>16	>16	>16	16	16	>16	>16	>16	8	<=0.06	2	16	>16	>16	>16	>16	>16	16	>16	2	>16	>16	>16	>16	>16	>16	2	>16	>16	>16	>16	>16	>16	>16	>16	>16	>16	>16	>16
	Aztreonam-avibactam	0.5	2	0.25	4	4	4	1	1	<=0.03	1	4	0.25	4	4	0.5	4	0.5	<=0.03	0.06	2	4	4	4	4	4	2	1	1	1	0.5	0.06	2	1	4	4	1	4	1	1	8	8	0.5	16	8	0.5	1	1	2
	Cefepime	16	>16	16	>16	>16	>16	16	>16	>16	>16	>16	>16	>16	16	>16	>16	>16	2	<=0.5	>16	>16	>16	>16	>16	>16	>16	16	>16	>16	>16	>16	>16	>16	>16	>16	>16	>16	>16	>16	>16	>16	>16	>16	>16	>16	>16	>16	>16
	Ceftolozane-tazobactam	>16	>16	16	>16	>16	>16	16	>16	>16	>16	>16	>16	>16	>16	>16	>16	>16	4	0.5	>16	16	>16	>16	>16	>16	>16	16	>16	>16	>16	>16	>16	>16	>8	>8	>8	>8	>8	>8	>8	>8	>8	>8	>8	>8	>8	>8	>8
	Cefiderocol	8	8	4	2	4	4	4	8	4	8	2	1	16	16	2	2	8	0.5	1	4	2	2	8	2	2	2	2	2	2	4	8	2	4	16	2	>32	2	8	>32	8	8	8	8	2	2	4	2	8
	Ertapenem	>8	>8	8	>8	>8	>8	8	>8	8	>8	>8	>8	>8	8	>8	>8	>8	0.5	2	>8	8	>8	>8	>8	>8	4	2	2	8	8	8	>8	>8	>8	>8	>8	8	>8	>8	>8	>8	>8	>8	>8	>8	>8	4	>8
	Imipenem	4	4	8	4	8	8	32	8	0.5	8	16	2	16	8	4	16	16	0.25	0.5	16	4	4	8	8	8	1	0.5	0.5	4	2	4	4	8	8	8	32	1	4	4	8	8	8	32	2	16	2	1	8
	Imipenem-relebactam	4	4	8	8	8	8	16	8	0.5	4	>16	8	16	8	8	16	16	0.25	0.25	16	8	8	16	4	8	0.5	0.25	0.5	4	4	8	4	8	16	16	>16	0.5	2	2	16	16	8	>16	2	16	8	0.5	8
	Meropenem	2	8	16	16	16	16	4	16	2	32	32	8	>32	16	16	>32	16	0.12	0.5	>32	8	16	>32	16	>32	0.5	0.5	0.5	2	4	8	4	4	16	16	>32	2	4	4	>32	>32	32	32	8	32	8	1	32
	Meropenem-vaborbactam	2	8	16	16	8	8	4	16	2	32	32	8	>32	16	8	>32	16	0.12	0.25	32	8	16	32	16	32	0.5	0.25	0.5	2	2	4	4	4	32	32	>32	4	4	4	32	32	32	32	4	32	4	0.5	32
Fluoroquinolones	Norfloxacin	2	>2	2	>2	2	>2	2	>2	>2	>2	>2	>2	>2	2	2	>2	>2	1	1	>2	>2	>2	>2	>2	>2	>2	2	>2	>2	>2	>2	>2	>2	>2	>2	>2	>2	>2	>2	>2	>2	>2	>2	>2	>2	>2	>2	>2
	Levofloxacin	4	>4	4	>4	>4	>4	4	>4	>4	>4	>4	>4	>4	4	>4	>4	>4	0.5	0.25	>4	>4	>4	>4	>4	>4	>4	4	>4	>4	>4	>4	>4	>4	>4	>4	>4	>4	>4	>4	>4	>4	>4	>4	>4	>4	>4	>4	>4
	Ciprofloxacin	2	>2	2	>2	>2	>2	2	>2	>2	>2	>2	>2	>2	2	>2	>2	>2	0.5	0.12	>2	>4	>2	>2	>2	>2	>2	2	>2	>2	>2	>2	>2	>2	>2	>2	>2	>2	>2	>2	>2	>2	>2	>2	>2	>2	>2	>2	>2
	Delafloxacin	1	>2	2	2	2	2	1	2	>2	>2	>2	>2	>2	2	2	>2	>2	1	0.06	>2	>2	>2	>2	>2	>2	>2	2	>2	>2	>2	>2	>2	>2	>2	>2	>2	>2	2	2	>2	>2	>2	2	>2	>2	>2	>2	>2
Aminoglycosides	Amikacin	<=4	<=4	<=4	<=4	<=4	<=4	<=4	<=4	<=4	<=4	<=4	<=4	<=4	<=4	<=4	<=4	<=4	<=4	<=4	<=4	<=4	<=4	<=4	<=4	<=4	<=4	<=4	<=4	<=4	<=4	<=4	<=4	<=4	<=4	<=4	<=4	<=4	<=4	<=4	<=4	<=4	<=4	<=4	<=4	<=4	<=4	<=4	>32
	Gentamicin	<=1	<=1	<=1	<=1	<=1	2	<=1	<=1	>8	8	<=1	<=1	<=1	<=1	4	<=1	<=1	<=1	<=1	<=1	>8	>8	>8	>8	>8	<=1	<=1	>8	<=1	<=1	<=1	<=1	<=1	<=1	<=1	<=1	<=1	>8	>8	<=1	<=1	<=1	<=1	>8	>8	>8	<=1	>8
	Tobramycin	<=1	<=1	<=1	<=1	<=1	<=1	1	8	<=1	4	<=1	<=1	<=1	<=1	<=1	<=1	8	<=1	<=1	<=1	>8	>8	>8	>8	>8	>8	8	>8	<=1	<=1	<=1	<=1	<=1	<=1	<=1	<=1	<=1	8	8	<=1	<=1	>8	<=1	>8	>8	>8	>8	>8
	Streptomycin	16	<=4	32	16	32	32	8	8	>32	>32	32	16	16	8	<=4	16	8	<=4	16	32	32	16	16	16	32	<=4	<=4	>32	8	<=4	8	16	8	16	16	>32	32	<=4	<=4	8	8	8	<=4	16	16	8	<=4	16
	Apramycin	2	<=0.5	4	4	4	4	2	2	2	4	8	4	8	2	2	4	2	1	2	4	4	4	4	8	4	2	2	4	4	2	2	2	2	2	2	2	2	2	2	4	4	4	2	4	4	4	2	8
	Neomycin	<=4	<=4	<=4	<=4	<=4	<=4	<=4	<=4	<=4	<=4	<=4	<=4	<=4	<=4	<=4	<=4	<=4	<=4	<=4	<=4	<=4	<=4	<=4	<=4	<=4	<=4	<=4	<=4	<=4	<=4	<=4	<=4	<=4	<=4	<=4	<=4	<=4	<=4	<=4	<=4	<=4	<=4	<=4	<=4	<=4	<=4	<=4	<=4
Cyclins	Tetracycline	16	>16	16	>16	>16	>16	<=2	>16	>16	>16	16	>16	<=2	<=2	>16	>16	>16	<=2	>16	>16	16	>16	>16	>16	>16	>16	16	>16	>16	>16	<=2	<=2	<=2	>16	>16	>16	>16	>16	>16	<=2	<=2	>16	>16	>16	4	>16	16	<=2
	Tigecycline	<=0.25	<=0.25	<=0.25	<=0.25	<=0.25	<=0.25	<=0.25	<=0.25	0.5	0.5	<=0.25	<=0.25	0.5	<=0.25	<=0.25	<=0.25	<=0.25	<=0.25	<=0.25	0.5	<= 0.25	0.5	0.5	0.5	1	<= 0.25	<= 0.25	<= 0.25	<= 0.25	<= 0.25	<= 0.25	<= 0.25	<= 0.25	0.5	0.5	0.5	<=0.25	<=0.25	<=0.25	<=0.25	<=0.25	<=0.25	<=0.25	0.5	<=0.25	<=0.25	<=0.25	<=0.25
	Eravacycline	0.12	0.12	0.25	0.06	0.06	0.12	0.03	0.12	0.25	0.5	0.06	0.25	0.12	0.12	0.12	0.25	0.12	0.12	0.25	0.25	0.12	0.5	0.5	0.25	1	0.25	0.12	0.12	0.25	0.12	0.06	0.06	0.06	0.25	0.25	0.5	0.12	0.06	0.06	0.12	0.12	0.12	0.25	0.5	0.12	0.06	0.12	0.12
Amphenicols	Chloramphenicol	<=4	<=4	8	16	16	16	<=4	<=4	<=4	<=4	16	8	8	8	<=4	8	8	<=4	8	>16	>16	8	>16	16	>16	<=4	<=4	8	<=4	<=4	<=4	<=4	<=4	8	8	>16	>16	<=4	<=4	16	16	8	>16	16	16	8	8	>16
	Florfenicol	<=2	<=2	8	16	16	16	<=2	16	4	4	16	8	16	16	8	8	8	4	8	16	8	8	16	16	32	4	<= 2	8	8	4	<=2	4	8	8	8	16	8	4	4	16	16	8	8	16	16	8	8	32
Miscellaneous	Colistin	<=0.5	<=0.5	<=0.5	<=0.5	<=0.5	<=0.5	<=0.5	<=0.5	<=0.5	<=0.5	<=0.5	<=0.5	<=0.5	<=0.5	<=0.5	<=0.5	<=0.5	<=0.5	<=0.5	<=0.5	<=0.5	<=0.5	<=0.5	<=0.5	<=0.5	<=0.5	<=0.5	<=0.5	2	<=0.5	<=0.5	<=0.5	<=0.5	<=0.5	<=0.5	<=0.5	<=0.5	<=0.5	<=0.5	<=0.5	<=0.5	<=0.5	<=0.5	<=0.5	<=0.5	<=0.5	<=0.5	<=0.5
	Fosfomycin	<=4	<=4	<=4	<=4	<=4	<=4	<=4	<=4	<=4	<=4	<=4	<=4	<=4	<=4	<=4	16	<=4	8	<=4	<=4	32	<=4	<=4	<=4	<=4	<=4	<=4	8	<=4	<=4	<=4	<=4	<=4	<=4	<=4	<=4	>32	<=4	<=4	<=4	<=4	<=4	<=4	>32	<=4	<=4	<=4	<=4
	Nitrofurantoin	<=32	<=32	<=32	<=32	<=32	<=32	<=32	<=32	<=32	<=32	<=32	<=32	<=32	<=32	<=32	<=32	<=32	<=32	<=32	<=32	<=32	<=32	<=32	<=32	<=32	<=32	<=32	<=32	<=32	<=32	<=32	<=32	<=32	<=32	<=32	128	<=32	<=32	<=32	<=32	<=32	<=32	<=32	<=32	<=32	<=32	<=32	<=32
	Trimethoprim	8	>8	8	>8	8	>8	8	>8	>8	>8	>8	>8	>8	8	<=1	>8	>8	<=1	>8	>8	>8	>8	>8	>8	>8	<=1	<=1	>8	<=1	>8	>8	>8	>8	>8	>8	>8	<=1	>8	>8	>8	>8	>8	>8	>8	>8	>8	<=1	>8
	Sulfamethoxazole	512	<=32	512	>512	>512	>512	512	>512	>512	>512	>512	>512	>512	512	>512	>512	>512	<=32	<=32	>512	>512	>512	>512	>512	>512	<=32	<=32	>512	>512	<=32	>512	>512	>512	>512	>512	>512	<=32	>512	>512	>512	>512	>512	>512	>512	>512	>512	<=32	>512
	Trimethoprim-sulfadiazine	8	<=1	8	>8	8	>8	8	>8	>8	>8	>8	>8	>8	8	<=1	>8	>8	<=1	<=1	>8	>8	>8	>8	>8	>8	<=1	<=1	>8	<=1	>8	>8	>8	>8	>8	>8	>8	<=1	>8	>8	8	8	>8	>8	>8	>8	>8	<=1	>8
[truncated: 3 more columns]

## Sheet: Disk diffusion
S6 Table. Antimicrobial resistance patterns of carbapenemase-producing Escherichia coli isolates recovered in this study - (B) Disk diffusion results
Isolate #	Date of isolation	Camp	Family	Sample	CarbaNP	NG-TEST CARBA 5	Antibiotic susceptibility results (with avaiable molecules in Lebanon)
							Amoxicillin	Amoxicillin-clavulanate	Ticarcillin	Temocillin	Piperacillin-tazobactam	Piperacillin	Ticarcillin-clavulanate
O101F6	2022-07-01	Camp 1	Family 4	Water	+	NDM	R	R	R	R	R	R	R
O101F7	2022-07-01	Camp 1	-	River	+	NDM	R	R	R	R	R	R	R
O101G5	2022-07-01	Camp 1	-	Environment	+	NDM	R	R	R	R	R	R	R
O101G7	2022-07-01	Camp 2	Family 6	Stool- Syrian refugee	+	NDM	R	R	R	R	R	R	R
O101G8	2022-07-01	Camp 2	Family 6	Stool- Syrian refugee	+	NDM	R	R	R	R	R	R	R
O101H1	2022-07-01	Camp 2	Family 6	Environment	+	NDM	R	R	R	R	R	R	R
O101H2	2022-07-01	Camp 2	-	Rectal swab- Cattle	+	NDM	R	R	R	R	R	R	R
O101H4	2022-07-01	Camp 2	Family 7	Rectal swab- Chicken	+	NDM	R	R	R	R	R	R	R
O101H7	2022-07-01	Camp 3	Family 11	Stool- Syrian refugee	+	NDM	R	R	R	R	R	R	R
O101H9	2022-07-01	Camp 3	Family 11	Stool-Syrian refugee	+	NDM	R	R	R	R	R	R	R
O101H10	2022-07-01	Camp 3	Family 11	Stool- Syrian refugee	+	NDM	R	R	R	R	R	R	R
O101I10	2022-07-01	Camp 4	Family 14	Stool- Syrian refugee	+	NDM	R	R	R	R	R	R	R
O101J2	2022-07-01	Camp 4	Family 15	Stool- Syrian refugee	+	NDM	R	R	R	R	R	R	R
O101J6	2022-07-01	Camp 4	Family 17	Stool- Syrian refugee	+	NDM	R	R	R	R	R	R	R
O102A4	2022-07-01	Camp 4	Family 15	Environment	+	NDM	R	R	R	R	R	R	R
O102A6	2022-07-01	Camp 4	Family 18	Environment	+	NDM	R	R	R	R	R	R	R
O102C1	2022-07-01	Non-Camp	Family 22	Stool-Lebanese	+	NDM	R	R	R	R	R	R	R
O102C4	2022-07-01	Non-Camp	Family 24	Stool- Syrian refugee	-	OXA	R	R	R	R	R	R	R
O102D9	2022-07-01	Non-Camp	Family 19	Water	+	OXA	R	R	R	R	R	R	R
O90C8	2021-04-27	Clinical	Nini	Urine	+	NDM	R	R	R	R	R	R	R
O90E9	2021-05-11	Clinical	Al Youssef	Urine	+	NDM	R	R	R	R	R	R	R
O100H3	2021-10-01	Clinical	Nini	Stool	+	NDM	R	R	R	R	R	R	R
O101A10	2022-03-01	Clinical	Nini	Urine	+	NDM	R	R	R	R	R	R	R
O100J3	2022-03-01	Clinical	Nini	Urine	+	NDM	R	R	R	R	R	R	R
O101B2	2022-03-03	Clinical	Nini	Stool	+	NDM	R	R	R	R	R	R	R
O101D1	2022-05-01	Clinical	Nini	Stool	+	NDM	R	R	R	R	R	R	R
O100G5	2021-10-01	Clinical	Nini	Stool	+	NDM	R	R	R	R	R	R	R
O101B3	2022-03-04	Clinical	Nini	Peritoneal fluid	+	NDM	R	R	R	R	R	R	R
O101C2	2022-03-31	Clinical	Nini	Urine	+	NDM	R	R	R	R	R	R	R
O101A2	2022-01-22	Clinical	Nini	Stool	+	NDM	R	R	R	R	R	R	R
O101D3	2022-05-19	Clinical	Nini	Urine	+	NDM	R	R	R	R	R	R	R
O89J5	2021-02-05	Clinical	Nini	Axillary swab	+	NDM	R	R	R	R	R	R	R
O90A8	2021-02-11	Clinical	Nini	Stool	+	NDM	R	R	R	R	R	R	R
O89J6	2021-02-05	Clinical	Nini	Stool	+	NDM	R	R	R	R	R	R	R
O89I2	2021-01-21	Clinical	Nini	Stool	+	NDM	R	R	R	R	R	R	R
O91C3	2021-09-16	Clinical	Nini	Axillary swab	+	OXA	R	R	R	R	R	R	R
O100G9	2021-10-07	Clinical	Nini	Urine	+	NDM	R	R	R	R	R	R	R
O90D7	2021-05-06	Clinical	Nini	Axillary swab	+	NDM	R	R	R	R	R	R	R
O100I10	2021-12-22	Clinical	Nini	Stool	+	NDM	R	R	R	R	R	R	R
O91A5	2021-08-16	Clinical	Nini	Stool	+	NDM/OXA	R	R	R	R	R	R	R
O90J2	2021-07-27	Clinical	Al Youssef	Urine	+	NDM	R	R	R	R	R	R	R
O90A6	2021-02-09	Clinical	Al Youssef	Sputum	+	OXA	R	R	R	R	R	R	R
O100F5	2021-09-15	Clinical	Nini	Urine	+	OXA	R	R	R	R	R	R	R
O91D1	2021-09-16	Clinical	Nini	Urine	+	OXA	R	R	R	R	R	R	R
O91D4	2021-09-16	Clinical	Nini	Stool	+	OXA	R	R	R	R	R	R	R
O101E1	2021-09-23	Clinical	Al Youssef	Urine	+	OXA	R	R	R	R	R	R	R
O101E5	2022-03-04	Clinical	Al Youssef	Urine	+	NDM	R	R	R	R	R	R	R
O101I7	2022-12-08	Clinical	Nini	Stool	+	NDM	R	R	R	R	R	R	R
O100J9	2022-01-07	Clinical	Nini	Stool	+	NDM	R	R	R	R	R	R	R
O101C7	2022-04-01	Clinical	Nini	Stool	+	NDM	R	R	R	R	R	R	R
