# Supplementary material for: Evidence of transmission and dissemination of diverse blaNDM-5-producing Escherichia coli clones between refugee and host communities and their environment: a multicenter cross-sectional study
Source: Appl Environ Microbiol. 2025 Nov 4;91(12):e01625-25. doi: 10.1128/aem.01625-25 (PMC12724354; doi:10.1128/aem.01625-25)
Supplement: Table S8 — Genomic characterization of carbapenemase-producing Escherichia coli isolates collected in this study. [file aem.01625-25-s0003.xlsx]

## Sheet: Sheet1
S8 Table. Genomic characterization of carbapenemase-producing Escherichia coli isolates collected in this study.
												Antimicrobial resistance determinants
Nº	Species	Source	Origin	Infection or colonization	Sample	Isolation date	MLST analysis	Clonal complex	Phylogroup	BioProject	Genome Accession	ARGs (n)	Carbapenemase gene	NDM-5	NDM-19	OXA-48	OXA-505	OXA-244	OXA-181	CTX-M-3	CTX-M-15	CTX-M-65	CMY-2	CMY-42	CMY-61	CMY-145	DHA-1	EC	EC-148	EC-309	EC-401	EC-719	EC-725	EC-1038	TEM-1B	OXA-1	aadA-1	aadA-2	aadA-5	aac(3)-IIa	aac(3)-IId	aac(6')-lb-cr	aph(3'')-Ib	aph(6)-Id	aac(3)-IIe	rmtB	qnrS-1	qnrB-4	qepA8
O101F6	Escherichia coli	Camp 1		NA	Water	2022-07-01	617	10	F	PRJNA1238219	JBNAMP000000000	9	NDM-5	X							X										X							X					X	X
O101F7	E. coli	Camp 1		NA	River	2022-07-01	1284	10	A	PRJNA1238219	JBNAMO000000000	15	NDM-5	X										X							X							X
O101G5	E. coli	Camp 1		NA	Environment	2022-07-01	167	10	A	PRJNA1238219	JBNAMN000000000	11	NDM-5	X							X										X				X			X					X	X			X
O101G7	E. coli	Camp 2	Family 6	Carriage	Stool- Syrian refugee	2022-07-01	5842	648	F	PRJNA1238219	JBNAMM000000000	16	NDM-5	X							X									x					X			X	X
O101G8	E. coli	Camp 2	Family 6	Carriage	Stool- Syrian refugee	2022-07-01	5842	648	F	PRJNA1238219	JBNAML000000000	13	NDM-5	X																x					X			X	X				X	X
O101H1	E. coli	Camp 2		NA	Environment	2022-07-01	5842	648	F	PRJNA1238219	JBNAMK000000000	12	NDM-5	X							X									x					X			X	X				X	X
O101H2	E. coli	Camp 2		Carriage	Rectal swab- Cattle	2022-07-01	617	10	F	PRJNA1238219	JBNAMJ000000000	14	NDM-5	X							X										x							X					X	X
O101H4	E. coli	Camp 2		Carriage	Rectal swab- Chicken	2022-07-01	410	23	C	PRJNA1238219	JBNAMI000000000	12	NDM-5	X							X		X											x	X	X		X	X			X
O101H7	E. coli	Camp 3	Family 11	Carriage	Stool- Syrian refugee	2022-07-01	361	-	A	PRJNA1238219	JBNAMH000000000	15	NDM-5	X								X						x							X			X	X		X
O101H9	E. coli	Camp 3	Family 11	Carriage	Stool-Syrian refugee	2022-07-01	361	-	A	PRJNA1238219	JBNAMG000000000	16	NDM-5	X								X						x							X			X	X		X
O101I10	E. coli	Camp 3	Family 11	Carriage	Stool- Syrian refugee	2022-07-01	648	648	F	PRJNA1238219	JBNAME000000000	9	NDM-5	X							X						x											X
O101J2	E. coli	Camp 4	Family 14	Carriage	Stool- Syrian refugee	2022-07-01	361	-	A	PRJNA1238219	JBNAMD000000000	14	NDM-5	X										X							x							X
O101J6	E. coli	Camp 4	Family 15	Carriage	Stool- Syrian refugee	2022-07-01	167	10	A	PRJNA1238219	JBNAMC000000000	14	NDM-5	X										X							x							X
O101H10	E. coli	Camp 4	Family 17	Carriage	Stool- Syrian refugee	2022-07-01	167	10	A	PRJNA1238219	JBNAMF000000000	15	NDM-5	X										X			X				x							X										X
O102A6	E. coli	Camp 4		NA	Environment	2022-07-01	648	648	F	PRJNA1238219	JBNAMA000000000	18	NDM-5	X												X		x										X
O102A4	E. coli	Camp 4		NA	Environment	2022-07-01	361	-	A	PRJNA1238219	JBNAMB000000000	15	NDM-5	X							X											x			X	X			X	X		X
O102C1	E. coli	Non-Camp	Family 22	Carriage	Stool-Lebanese	2022-07-01	410	23	C	PRJNA1238219	JBNALZ000000000	9	NDM-5	X							X		X											x	X	X		X	X			X
O102C4	E. coli	Non-Camp	Family 24	Carriage	Stool- Syrian refugee	2022-07-01	10	10	A	PRJNA1238219	JBNALY000000000	20	OXA-244					x			X							x																			X
O102D9	E. coli	Non-Camp		NA	Water	2022-07-01	940	448	B1	PRJNA1238219	JBNALX000000000	4	OXA-48			X													x						X		X
O90C8	E. coli	Hospital	Nini	Infection	Urine	2021-04-27	167	10	A	PRJNA1238219	JBNALW000000000	10	NDM-5	X							X										x					X			X			X
O90E9	E. coli	Hospital	El Youssef	Infection	Urine	2021-05-11	167	10	A	PRJNA1238219	JBNALV000000000	10	NDM-5	X												X					x				X			X								X
O100H3	E. coli	Hospital	Nini	Carriage	Stool	2021-10-01	167	10	A	PRJNA1238219	JBNALU000000000	10	NDM-19		X																x				X		X	X					X	X			X
O101A10	E. coli	Hospital	Nini	Infection	Urine	2022-03-01	167	10	A	PRJNA1238219	JBNALT000000000	9	NDM-5	X																	x					X			X			X
O100J3	E. coli	Hospital	Nini	Infection	Urine	2022-03-01	167	10	A	PRJNA1238219	JBNALS000000000	10	NDM-5	X							X										x					X			X			X
O101B2	E. coli	Hospital	Nini	Carriage	Stool	2022-03-03	167	10	A	PRJNA1238219	JBNALR000000000	8	NDM-5	X												X					x							X
O101D1	E. coli	Hospital	Nini	Carriage	Stool	2022-05-01	167	10	A	PRJNA1238219	JBNALQ000000000	5	NDM-5	X										X							x							X
O100G5	E. coli	Hospital	Nini	Carriage	Stool	2021-10-01	617	10	F	PRJNA1238219	JBNALP000000000	10	NDM-5	X							X										x							X					X	X
O101B3	E. coli	Hospital	Nini	Infection	Peritoneal fluid	2022-03-04	617	10	F	PRJNA1238219	JBNALO000000000	8	NDM-5	X							X										x							X
O101C2	E. coli	Hospital	Nini	Infection	Urine	2022-03-31	617	10	F	PRJNA1238219	JBNALN000000000	5	NDM-5	X							X										x							X
O101D3	E. coli	Hospital	Nini	Carriage	Stool	2022-01-22	648	648	F	PRJNA1238219	JBNALL000000000	12	NDM-5	X							X												x		X	X		X				X			X
O89J5	E. coli	Hospital	Nini	Infection	Urine	2022-05-19	648	648	F	PRJNA1238219	JBNALK000000000	12	NDM-5	X							X												x		X	X		X				X			X
O90A8	E. coli	Hospital	Nini	Carriage	Axillary swab	2021-02-05	648	648	F	PRJNA1238219	JBNALJ000000000	13	NDM-5	X							X			X									x		X	X		X				X			X
O89J6	E. coli	Hospital	Nini	Carriage	Stool	2021-02-11	648	648	F	PRJNA1238219	JBNALI000000000	14	NDM-5	X							X			X									x		X	X		X				X			X
O89I2	E. coli	Hospital	Nini	Carriage	Stool	2021-02-05	648	648	F	PRJNA1238219	JBNALH000000000	13	NDM-5	X							X			X									x		X	X		X				X			X
O91C3	E. coli	Hospital	Nini	Carriage	Stool	2021-01-21	361	-	A	PRJNA1238219	JBNALG000000000	14	OXA-48			X				X				X				x							X	X	X												X
O100G9	E. coli	Hospital	Nini	Carriage	Axillary swab	2021-09-16	361	-	A	PRJNA1238219	JBNALF000000000	8	NDM-5	X												X		x										X
O100I10	E. coli	Hospital	Nini	Infection	Urine	2021-10-07	361	-	A	PRJNA1238219	JBNALD000000000	8	NDM-5	X												X		x										X
O90D7	E. coli	Hospital	Nini	Carriage	Axillary swab	2021-05-06	361	-	A	PRJNA1238219	JBNALE000000000	10	NDM-5	X														x								X	X												X
O91A5	E. coli	Hospital	Nini	Carriage	Stool	2021-12-22	361	-	A	PRJNA1238219	JBNALC000000000	10	NDM-5	X										X	X			x							X	X	X									X			X
O90J2	E. coli	Hospital	Nini	Carriage	Stool	2021-08-16	361	-	A	PRJNA1238219	JBNALB000000000	10	NDM-5	X														x								X	X	X											X
O90A6	E. coli	Hospital	El Youssef	Infection	Urine	2021-07-27	410	23	C	PRJNA1238219	JBNALA000000000	5	OXA-48			X																		x		X			X			X
O100F5	E. coli	Hospital	El Youssef	Infection	Sputum	2021-02-09	410	23	C	PRJNA1238219	JBNAKZ000000000	11	OXA-48			X					X						X							x		X						X						X
O91D1	E. coli	Hospital	Nini	Infection	Urine	2021-09-15	410	23	C	PRJNA1238219	JBNAKY000000000	10	OXA-48			X					X						X									X						X						X
O91D4	E. coli	Hospital	Nini	Infection	Urine	2021-09-16	410	23	C	PRJNA1238219	JBNAKX000000000	8	OXA-505				X				X													x		X						X						X
O101E1	E. coli	Hospital	Nini	Carriage	Stool	2021-09-16	410	23	C	PRJNA1238219	JBNAKW000000000	16	OXA-181						x		X		X											x	X	X			X		X	X	X	X			X
O101E5	E. coli	Hospital	El Youssef	Infection	Urine	2021-09-23	410	23	C	PRJNA1238219	JBNAKV000000000	6	NDM-5	X																				x				x
O101I7	E. coli	Hospital	El Youssef	Infection	Urine	2022-03-04	1284	10	A	PRJNA1238219	JBNAKU000000000	15	NDM-5	X							X										x				X	X			X			X			X		X
O100J9	E. coli	Hospital	Nini	Carriage	Stool	2022-12-08	1284	10	A	PRJNA1238219	JBNAKT000000000	12	NDM-5	X							X										x					X			X			X			X
O101C7	E. coli	Hospital	Nini	Carriage	Stool	2022-01-07	1284	10	A	PRJNA1238219	JBNAKS000000000	13	NDM-5	X							X										x					X			X			X			X
O101A2	E. coli	Hospital	Nini	Carriage	Stool	2022-04-01	617	10	F	PRJNA1238219	JBNALM000000000	10	NDM-5	X							X										x							X					X	X
[truncated: 53 more columns]
