# Supplementary material for: Evidence of transmission and dissemination of diverse blaNDM-5-producing Escherichia coli clones between refugee and host communities and their environment: a multicenter cross-sectional study
Source: Appl Environ Microbiol. 2025 Nov 4;91(12):e01625-25. doi: 10.1128/aem.01625-25 (PMC12724354; doi:10.1128/aem.01625-25)
Supplement: Table S9 — Maximum-likelihood phylogenetic tree and pairwise SNV distance matrix of Escherichia coli isolates from this study and all publicly available Lebanese E. coli positive genomes. [file aem.01625-25-s0004.xlsx]

## Sheet: ST361
S9 Table. (A) Maximum-likelihood phylogenetic tree and pairwise SNV distance matrix of Escherichia coli ST361 isolates from this study and all publicly available Lebanese E. coli ST361 positive genomes.
	194/1-2252	195/1-2252	200/1-2252	205/1-2252	209/1-2252	216/1-2252	217/1-2252	219/1-2252	220/1-2252	223/1-2252	229/1-2252	230/1-2252	233/1-2252	236/1-2252	240/1-2252	ESC_KA0488AA/1-2252	ESC_OB4326AA/1-2252	ESC_OB4334AA/1-2252	ESC_OB4340AA/1-2252	ESC_OB4341AA/1-2252	ESC_OB4347AA/1-2252	ESC_OB4350AA/1-2252	ESC_OB4351AA/1-2252	ESC_OB4353AA/1-2252	ESC_OB4355AA/1-2252	ESC_OB4360AA/1-2252	ESC_OB4364AA/1-2252	ESC_OB4365AA/1-2252	ESC_OB4366AA/1-2252	ESC_XA6565AA/1-2252	ESC_XA6573AA/1-2252	O100G9/1-2252	O100I10/1-2252	O101H7/1-2252	O101H9/1-2252	O101I10/1-2252	O102A6/1-2252	O84F5.fa/1-2252	O84F9.fa/1-2252	O86A6/1-2252	O90D7/1-2252	O90J2/1-2252	O91A5/1-2252	O91C3/1-2252	reference/1-2252
194/1-2252	0	79	272	77	79	269	286	267	80	258	78	72	45	44	264	223	272	44	72	78	258	80	267	286	269	79	77	79	0	247	392	266	265	1012	1010	264	282	71	59	301	78	131	148	116	172
195/1-2252	79	0	275	80	82	272	289	272	83	261	83	75	72	71	267	226	275	71	75	83	261	83	272	289	272	82	80	0	79	250	395	271	268	1015	1013	267	285	74	62	304	81	136	151	119	175
200/1-2252	272	275	0	273	275	21	38	253	276	38	276	268	265	264	46	237	0	264	268	276	38	276	253	38	21	275	273	275	272	105	378	44	41	876	874	46	32	257	255	287	274	327	290	236	196
205/1-2252	77	80	273	0	4	270	287	270	3	259	81	73	70	69	265	224	273	69	73	81	259	3	270	287	270	4	0	80	77	248	393	269	266	1013	1011	265	283	70	52	302	33	132	147	115	173
209/1-2252	79	82	275	4	0	272	287	272	5	261	83	75	72	71	267	226	275	71	75	83	261	5	272	287	272	0	4	82	79	250	395	271	268	1015	1013	267	285	74	56	304	35	134	151	119	175
216/1-2252	269	272	21	270	272	0	29	250	273	35	273	265	262	261	43	234	21	261	265	273	35	273	250	29	0	272	270	272	269	102	375	41	38	873	871	43	31	254	252	284	271	324	287	233	193
217/1-2252	286	289	38	287	287	29	0	267	290	52	290	282	279	278	60	251	38	278	282	290	52	290	267	0	29	287	287	289	286	119	392	58	55	890	888	60	48	271	269	301	288	341	304	250	210
219/1-2252	267	272	253	270	272	250	267	0	273	239	271	265	260	259	245	228	253	259	265	271	239	273	0	267	250	272	270	272	267	228	399	247	246	993	991	245	263	254	252	126	271	322	287	233	193
220/1-2252	80	83	276	3	5	273	290	273	0	262	84	76	73	72	268	227	276	72	76	84	262	0	273	290	273	5	3	83	80	251	396	272	269	1016	1014	268	286	73	55	305	36	133	150	118	176
223/1-2252	258	261	38	259	261	35	52	239	262	0	262	254	251	250	32	223	38	250	254	262	0	262	239	52	35	261	259	261	258	91	364	34	31	862	860	32	48	243	241	273	260	313	276	222	182
229/1-2252	78	83	276	81	83	273	290	271	84	262	0	76	71	70	266	225	276	70	76	0	262	84	271	290	273	83	81	83	78	251	396	270	269	1016	1014	268	286	75	63	305	82	135	152	120	176
230/1-2252	72	75	268	73	75	265	282	265	76	254	76	0	65	64	260	219	268	64	0	76	254	76	265	282	265	75	73	75	72	243	388	264	261	1008	1006	260	278	67	55	295	74	129	144	108	168
233/1-2252	45	72	265	70	72	262	279	260	73	251	71	65	0	3	257	216	265	3	65	71	251	73	260	279	262	72	70	72	45	240	385	259	258	1005	1003	257	275	64	52	294	71	124	141	109	165
236/1-2252	44	71	264	69	71	261	278	259	72	250	70	64	3	0	256	215	264	0	64	70	250	72	259	278	261	71	69	71	44	239	384	258	257	1004	1002	256	274	63	51	293	70	123	140	108	164
240/1-2252	264	267	46	265	267	43	60	245	268	32	266	260	257	256	0	227	46	256	260	266	32	268	245	60	43	267	265	267	264	97	370	42	39	868	866	38	56	249	247	279	266	319	282	228	188
ESC_KA0488AA/1-2252	223	226	237	224	226	234	251	228	227	223	225	219	216	215	227	0	237	215	219	225	223	227	228	251	234	226	224	226	223	212	341	233	230	977	975	229	247	208	206	266	225	278	241	187	129
ESC_OB4326AA/1-2252	272	275	0	273	275	21	38	253	276	38	276	268	265	264	46	237	0	264	268	276	38	276	253	38	21	275	273	275	272	105	378	44	41	876	874	46	32	257	255	287	274	327	290	236	196
ESC_OB4334AA/1-2252	44	71	264	69	71	261	278	259	72	250	70	64	3	0	256	215	264	0	64	70	250	72	259	278	261	71	69	71	44	239	384	258	257	1004	1002	256	274	63	51	293	70	123	140	108	164
ESC_OB4340AA/1-2252	72	75	268	73	75	265	282	265	76	254	76	0	65	64	260	219	268	64	0	76	254	76	265	282	265	75	73	75	72	243	388	264	261	1008	1006	260	278	67	55	295	74	129	144	108	168
ESC_OB4341AA/1-2252	78	83	276	81	83	273	290	271	84	262	0	76	71	70	266	225	276	70	76	0	262	84	271	290	273	83	81	83	78	251	396	270	269	1016	1014	268	286	75	63	305	82	135	152	120	176
ESC_OB4347AA/1-2252	258	261	38	259	261	35	52	239	262	0	262	254	251	250	32	223	38	250	254	262	0	262	239	52	35	261	259	261	258	91	364	34	31	862	860	32	48	243	241	273	260	313	276	222	182
ESC_OB4350AA/1-2252	80	83	276	3	5	273	290	273	0	262	84	76	73	72	268	227	276	72	76	84	262	0	273	290	273	5	3	83	80	251	396	272	269	1016	1014	268	286	73	55	305	36	133	150	118	176
ESC_OB4351AA/1-2252	267	272	253	270	272	250	267	0	273	239	271	265	260	259	245	228	253	259	265	271	239	273	0	267	250	272	270	272	267	228	399	247	246	993	991	245	263	254	252	126	271	322	287	233	193
ESC_OB4353AA/1-2252	286	289	38	287	287	29	0	267	290	52	290	282	279	278	60	251	38	278	282	290	52	290	267	0	29	287	287	289	286	119	392	58	55	890	888	60	48	271	269	301	288	341	304	250	210
ESC_OB4355AA/1-2252	269	272	21	270	272	0	29	250	273	35	273	265	262	261	43	234	21	261	265	273	35	273	250	29	0	272	270	272	269	102	375	41	38	873	871	43	31	254	252	284	271	324	287	233	193
ESC_OB4360AA/1-2252	79	82	275	4	0	272	287	272	5	261	83	75	72	71	267	226	275	71	75	83	261	5	272	287	272	0	4	82	79	250	395	271	268	1015	1013	267	285	74	56	304	35	134	151	119	175
ESC_OB4364AA/1-2252	77	80	273	0	4	270	287	270	3	259	81	73	70	69	265	224	273	69	73	81	259	3	270	287	270	4	0	80	77	248	393	269	266	1013	1011	265	283	70	52	302	33	132	147	115	173
ESC_OB4365AA/1-2252	79	0	275	80	82	272	289	272	83	261	83	75	72	71	267	226	275	71	75	83	261	83	272	289	272	82	80	0	79	250	395	271	268	1015	1013	267	285	74	62	304	81	136	151	119	175
ESC_OB4366AA/1-2252	0	79	272	77	79	269	286	267	80	258	78	72	45	44	264	223	272	44	72	78	258	80	267	286	269	79	77	79	0	247	392	266	265	1012	1010	264	282	71	59	301	78	131	148	116	172
ESC_XA6565AA/1-2252	247	250	105	248	250	102	119	228	251	91	251	243	240	239	97	212	105	239	243	251	91	251	228	119	102	250	248	250	247	0	353	101	98	849	847	97	115	232	230	262	249	302	265	211	171
ESC_XA6573AA/1-2252	392	395	378	393	395	375	392	399	396	364	396	388	385	384	370	341	378	384	388	396	364	396	399	392	375	395	393	395	392	353	0	374	371	1112	1110	370	388	377	375	429	394	447	410	356	300
O100G9/1-2252	266	271	44	269	271	41	58	247	272	34	270	264	259	258	42	233	44	258	264	270	34	272	247	58	41	271	269	271	266	101	374	0	23	872	870	42	54	253	251	283	270	321	286	232	192
O100I10/1-2252	265	268	41	266	268	38	55	246	269	31	269	261	258	257	39	230	41	257	261	269	31	269	246	55	38	268	266	268	265	98	371	23	0	869	867	39	51	250	248	280	267	320	283	229	189
O101H7/1-2252	1012	1015	876	1013	1015	873	890	993	1016	862	1016	1008	1005	1004	868	977	876	1004	1008	1016	862	1016	993	890	873	1015	1013	1015	1012	849	1112	872	869	0	10	868	886	997	995	1027	1014	1067	1030	976	936
O101H9/1-2252	1010	1013	874	1011	1013	871	888	991	1014	860	1014	1006	1003	1002	866	975	874	1002	1006	1014	860	1014	991	888	871	1013	1011	1013	1010	847	1110	870	867	10	0	866	884	995	993	1025	1012	1065	1028	974	934
O101I10/1-2252	264	267	46	265	267	43	60	245	268	32	268	260	257	256	38	229	46	256	260	268	32	268	245	60	43	267	265	267	264	97	370	42	39	868	866	0	56	249	247	279	266	319	282	228	188
O102A6/1-2252	282	285	32	283	285	31	48	263	286	48	286	278	275	274	56	247	32	274	278	286	48	286	263	48	31	285	283	285	282	115	388	54	51	886	884	56	0	265	265	297	284	337	300	246	204
O84F5.fa/1-2252	71	74	257	70	74	254	271	254	73	243	75	67	64	63	249	208	257	63	67	75	243	73	254	271	254	74	70	74	71	232	377	253	250	997	995	249	265	0	50	286	71	124	131	97	157
O84F9.fa/1-2252	59	62	255	52	56	252	269	252	55	241	63	55	52	51	247	206	255	51	55	63	241	55	252	269	252	56	52	62	59	230	375	251	248	995	993	247	265	50	0	284	53	112	127	95	155
O86A6/1-2252	301	304	287	302	304	284	301	126	305	273	305	295	294	293	279	266	287	293	295	305	273	305	126	301	284	304	302	304	301	262	429	283	280	1027	1025	279	297	286	284	0	303	356	317	263	211
O90D7/1-2252	78	81	274	33	35	271	288	271	36	260	82	74	71	70	266	225	274	70	74	82	260	36	271	288	271	35	33	81	78	249	394	270	267	1014	1012	266	284	71	53	303	0	131	148	116	174
O90J2/1-2252	131	136	327	132	134	324	341	322	133	313	135	129	124	123	319	278	327	123	129	135	313	133	322	341	324	134	132	136	131	302	447	321	320	1067	1065	319	337	124	112	356	131	0	201	169	227
O91A5/1-2252	148	151	290	147	151	287	304	287	150	276	152	144	141	140	282	241	290	140	144	152	276	150	287	304	287	151	147	151	148	265	410	286	283	1030	1028	282	300	131	127	317	148	201	0	124	188
O91C3/1-2252	116	119	236	115	119	233	250	233	118	222	120	108	109	108	228	187	236	108	108	120	222	118	233	250	233	119	115	119	116	211	356	232	229	976	974	228	246	97	95	263	116	169	124	0	136
reference/1-2252	172	175	196	173	175	193	210	193	176	182	176	168	165	164	188	129	196	164	168	176	182	176	193	210	193	175	173	175	172	171	300	192	189	936	934	188	204	157	155	211	174	227	188	136	0
min: 0 max: 1112

## Sheet: ST167
S9 Table. (B) Maximum-likelihood phylogenetic tree and pairwise SNV distance matrix of Escherichia coli ST167 isolates from this study and all publicly available Lebanese E. coli ST167 positive genomes.
	210/1-12176	218/1-12176	225/1-12176	239/1-12176	241/1-12176	AUH_IMP186/1-12176	AUH_IMP190/1-12176	AUH_IMP396/1-12176	EC1739/1-12176	ESC_OB4328AA/1-12176	ESC_OB4330AA/1-12176	ESC_OB4346AA/1-12176	ESC_OB4352AA/1-12176	ESC_OB4359AA/1-12176	ESC_QB2479AA/1-12176	ESC_QB2481AA/1-12176	ESC_XA6621AA/1-12176	ESC_YA7264AA/1-12176	O100H3/1-12176	O100J3/1-12176	O101A10/1-12176	O101B2/1-12176	O101D1/1-12176	O101G5/1-12176	O101J2/1-12176	O101J6/1-12176	O85C10/1-12176	O85C4/1-12176	O85C6/1-12176	O90C8/1-12176	O90E9/1-12176	reference/1-12176
210/1-12176	0	77	8	971	1385	2413	934	2684	4729	1385	971	8	77	0	965	4712	4601	4717	136	1441	1434	1302	1380	5068	1386	1385	4728	4721	4714	1483	1326	935
218/1-12176	77	0	81	992	1404	2430	949	2705	4750	1404	992	81	0	77	980	4731	4620	4738	149	1460	1455	1325	1403	5089	1411	1404	4747	4740	4737	1500	1347	956
225/1-12176	8	81	0	969	1381	2409	932	2682	4725	1381	969	0	81	8	963	4708	4597	4713	132	1439	1432	1302	1378	5064	1384	1383	4722	4719	4710	1479	1326	931
239/1-12176	971	992	969	0	1242	2065	65	2443	4637	1242	0	969	992	971	140	4622	4237	4625	1003	1079	1074	519	1239	5166	1247	1244	4640	4631	4626	1117	545	70
241/1-12176	1385	1404	1381	1242	0	2190	1203	2449	4611	0	1242	1381	1404	1385	1234	4596	4190	4601	1417	1398	1395	1583	21	5032	21	16	4610	4603	4600	1438	1607	1208
AUH_IMP186/1-12176	2413	2430	2409	2065	2190	0	2020	1069	3538	2190	2065	2409	2430	2413	2059	3513	2731	3520	2439	2684	2677	2392	2185	4154	2191	2188	3531	3524	3519	2718	2413	2031
AUH_IMP190/1-12176	934	949	932	65	1203	2020	0	2406	4600	1203	65	932	949	934	97	4581	4196	4588	958	1040	1035	480	1198	5127	1208	1201	4601	4590	4587	1076	502	35
AUH_IMP396/1-12176	2684	2705	2682	2443	2449	1069	2406	0	3741	2449	2443	2682	2705	2684	2439	3714	2800	3715	2696	2732	2727	2774	2446	4382	2446	2449	3724	3719	3718	2772	2789	2411
EC1739/1-12176	4729	4750	4725	4637	4611	3538	4600	3741	0	4611	4637	4725	4750	4729	4633	57	5276	30	4761	4884	4879	4984	4612	5862	4614	4611	109	36	39	4922	5009	4599
ESC_OB4328AA/1-12176	1385	1404	1381	1242	0	2190	1203	2449	4611	0	1242	1381	1404	1385	1234	4596	4190	4601	1417	1398	1395	1583	21	5032	21	16	4610	4603	4600	1438	1607	1208
ESC_OB4330AA/1-12176	971	992	969	0	1242	2065	65	2443	4637	1242	0	969	992	971	140	4622	4237	4625	1003	1079	1074	519	1239	5166	1247	1244	4640	4631	4626	1117	545	70
ESC_OB4346AA/1-12176	8	81	0	969	1381	2409	932	2682	4725	1381	969	0	81	8	963	4708	4597	4713	132	1439	1432	1302	1378	5064	1384	1383	4722	4719	4710	1479	1326	931
ESC_OB4352AA/1-12176	77	0	81	992	1404	2430	949	2705	4750	1404	992	81	0	77	980	4731	4620	4738	149	1460	1455	1325	1403	5089	1411	1404	4747	4740	4737	1500	1347	956
ESC_OB4359AA/1-12176	0	77	8	971	1385	2413	934	2684	4729	1385	971	8	77	0	965	4712	4601	4717	136	1441	1434	1302	1380	5068	1386	1385	4728	4721	4714	1483	1326	935
ESC_QB2479AA/1-12176	965	980	963	140	1234	2059	97	2439	4633	1234	140	963	980	965	0	4616	4235	4623	993	1073	1068	513	1231	5160	1241	1234	4632	4623	4622	1107	535	106
ESC_QB2481AA/1-12176	4712	4731	4708	4622	4596	3513	4581	3714	57	4596	4622	4708	4731	4712	4616	0	5253	39	4742	4869	4862	4971	4595	5833	4597	4594	94	39	42	4903	4990	4586
ESC_XA6621AA/1-12176	4601	4620	4597	4237	4190	2731	4196	2800	5276	4190	4237	4597	4620	4601	4235	5253	0	5258	4631	4607	4604	4576	4187	5996	4189	4188	5273	5262	5257	4639	4601	4205
ESC_YA7264AA/1-12176	4717	4738	4713	4625	4601	3520	4588	3715	30	4601	4625	4713	4738	4717	4623	39	5258	0	4749	4874	4869	4974	4602	5846	4600	4601	87	16	21	4912	4999	4589
O100H3/1-12176	136	149	132	1003	1417	2439	958	2696	4761	1417	1003	132	149	136	993	4742	4631	4749	0	1469	1464	1334	1414	5098	1422	1417	4750	4745	4742	1513	1348	965
O100J3/1-12176	1441	1460	1439	1079	1398	2684	1040	2732	4884	1398	1079	1439	1460	1441	1073	4869	4607	4874	1469	0	21	1422	1397	5369	1401	1398	4887	4874	4871	68	1446	1043
O101A10/1-12176	1434	1455	1432	1074	1395	2677	1035	2727	4879	1395	1074	1432	1455	1434	1068	4862	4604	4869	1464	21	0	1417	1392	5364	1396	1395	4880	4869	4864	63	1439	1038
O101B2/1-12176	1302	1325	1302	519	1583	2392	480	2774	4984	1583	519	1302	1325	1302	513	4971	4576	4974	1334	1422	1417	0	1578	5431	1582	1581	4989	4976	4971	1464	100	483
O101D1/1-12176	1380	1403	1378	1239	21	2185	1198	2446	4612	21	1239	1378	1403	1380	1231	4595	4187	4602	1414	1397	1392	1578	0	5027	22	17	4609	4600	4597	1437	1600	1203
O101G5/1-12176	5068	5089	5064	5166	5032	4154	5127	4382	5862	5032	5166	5064	5089	5068	5160	5833	5996	5846	5098	5369	5364	5431	5027	0	5031	5030	5855	5844	5847	5395	5454	5130
O101J2/1-12176	1386	1411	1384	1247	21	2191	1208	2446	4614	21	1247	1384	1411	1386	1241	4597	4189	4600	1422	1401	1396	1582	22	5031	0	11	4607	4606	4597	1441	1608	1211
O101J6/1-12176	1385	1404	1383	1244	16	2188	1201	2449	4611	16	1244	1383	1404	1385	1234	4594	4188	4601	1417	1398	1395	1581	17	5030	11	0	4608	4597	4598	1438	1603	1208
O85C10/1-12176	4728	4747	4722	4640	4610	3531	4601	3724	109	4610	4640	4722	4747	4728	4632	94	5273	87	4750	4887	4880	4989	4609	5855	4607	4608	0	89	94	4919	5000	4604
O85C4/1-12176	4721	4740	4719	4631	4603	3524	4590	3719	36	4603	4631	4719	4740	4721	4623	39	5262	16	4745	4874	4869	4976	4600	5844	4606	4597	89	0	25	4914	4997	4593
O85C6/1-12176	4714	4737	4710	4626	4600	3519	4587	3718	39	4600	4626	4710	4737	4714	4622	42	5257	21	4742	4871	4864	4971	4597	5847	4597	4598	94	25	0	4909	4990	4586
O90C8/1-12176	1483	1500	1479	1117	1438	2718	1076	2772	4922	1438	1117	1479	1500	1483	1107	4903	4639	4912	1513	68	63	1464	1437	5395	1441	1438	4919	4914	4909	0	1478	1083
O90E9/1-12176	1326	1347	1326	545	1607	2413	502	2789	5009	1607	545	1326	1347	1326	535	4990	4601	4999	1348	1446	1439	100	1600	5454	1608	1603	5000	4997	4990	1478	0	509
reference/1-12176	935	956	931	70	1208	2031	35	2411	4599	1208	70	931	956	935	106	4586	4205	4589	965	1043	1038	483	1203	5130	1211	1208	4604	4593	4586	1083	509	0
min: 0 max: 5996

## Sheet: ST617
S9 Table. (C) Maximum-likelihood phylogenetic tree and pairwise SNV distance matrix of Escherichia coli ST617 isolates from this study and all publicly available Lebanese E. coli ST617 positive genomes.
	1856/1-3667	ESC_QB2467AA/1-3667	ESC_YA7266AA/1-3667	O100G5.fasta/1-3667	O101A2.fasta/1-3667	O101B3.fasta/1-3667	O101C2.fasta/1-3667	O101F6/1-3667	O101H2/1-3667	reference/1-3667
1856/1-3667	0	148	148	240	242	2589	239	685	234	1323
ESC_QB2467AA/1-3667	148	0	0	246	250	2605	243	753	238	1291
ESC_YA7266AA/1-3667	148	0	0	246	250	2605	243	753	238	1291
O100G5.fasta/1-3667	240	246	246	0	18	2653	33	755	38	1301
O101A2.fasta/1-3667	242	250	250	18	0	2659	39	757	38	1303
O101B3.fasta/1-3667	2589	2605	2605	2653	2659	0	2660	2412	2657	2673
O101C2.fasta/1-3667	239	243	243	33	39	2660	0	754	41	1316
O101F6/1-3667	685	753	753	755	757	2412	754	0	749	1570
O101H2/1-3667	234	238	238	38	38	2657	41	749	0	1309
reference/1-3667	1323	1291	1291	1301	1303	2673	1316	1570	1309	0
min: 0 max: 2673

## Sheet: ST410
S9 Table. (D) Maximum-likelihood phylogenetic tree and pairwise SNV distance matrix of Escherichia coli ST410 isolates from this study and all publicly available Lebanese E. coli ST410 positive genomes.
	ESC_KA0489AA/1-3161	O100F5/1-3161	O101E1/1-3161	O101E5/1-3161	O101H4/1-3161	O102C1/1-3161	O90A6/1-3161	O91D1/1-3161	O91D4/1-3161	reference/1-3161
ESC_KA0489AA/1-3161	0	1428	1854	1311	1984	1985	426	1432	1439	1253
O100F5/1-3161	1428	0	1384	494	940	941	1400	10	17	1124
O101E1/1-3161	1854	1384	0	1289	538	539	1902	1392	1397	1678
O101E5/1-3161	1311	494	1289	0	1096	1097	1363	498	507	1069
O101H4/1-3161	1984	940	538	1096	0	5	2030	948	953	1664
O102C1/1-3161	1985	941	539	1097	5	0	2031	949	954	1663
O90A6/1-3161	426	1400	1902	1363	2030	2031	0	1406	1413	1519
O91D1/1-3161	1432	10	1392	498	948	949	1406	0	23	1126
O91D4/1-3161	1439	17	1397	507	953	954	1413	23	0	1135
reference/1-3161	1253	1124	1678	1069	1664	1663	1519	1126	1135	0
min: 5 max: 2031

## Sheet: ST648
S9 Table. (E) Maximum-likelihood phylogenetic tree and pairwise SNV distance matrix of Escherichia coli ST648 isolates from this study and all publicly available Lebanese E. coli ST648 positive genomes.
	198/1-7024	ESC_OB4332AA/1-7024	ESC_QB2483AA/1-7024	ESC_XA6634AA/1-7024	ESC_YA7267AA/1-7024	O101D3/1-7024	O101H10/1-7024	O102A4/1-7024	O85D6/1-7024	O85E2/1-7024	O85F3/1-7024	O85G1/1-7024	O89I2/1-7024	O89J5/1-7024	O89J6/1-7024	O90A8/1-7024	reference/1-7024
198/1-7024	0	0	3929	3941	3938	56	3470	1593	3933	3924	3930	3928	135	188	142	320	3905
ESC_OB4332AA/1-7024	0	0	3929	3941	3938	56	3470	1593	3933	3924	3930	3928	135	188	142	320	3905
ESC_QB2483AA/1-7024	3929	3929	0	2329	13	3945	3005	3722	34	27	35	33	3929	3959	3939	4089	122
ESC_XA6634AA/1-7024	3941	3941	2329	0	2336	3957	3286	3964	2329	2320	2326	2324	3945	3975	3941	4098	2265
ESC_YA7267AA/1-7024	3938	3938	13	2336	0	3956	3012	3731	39	36	40	40	3940	3970	3950	4100	129
O101D3/1-7024	56	56	3945	3957	3956	0	3478	1609	3947	3934	3934	3932	147	200	156	322	3921
O101H10/1-7024	3470	3470	3005	3286	3012	3478	0	4074	2999	2994	3000	2998	3472	3494	3468	3614	2953
O102A4/1-7024	1593	1593	3722	3964	3731	1609	4074	0	3720	3711	3717	3715	1640	1689	1647	1811	3694
O85D6/1-7024	3933	3933	34	2329	39	3947	2999	3720	0	17	23	19	3927	3959	3939	4085	118
O85E2/1-7024	3924	3924	27	2320	36	3934	2994	3711	17	0	12	12	3918	3950	3930	4076	109
O85F3/1-7024	3930	3930	35	2326	40	3934	3000	3717	23	12	0	4	3922	3954	3934	4082	115
O85G1/1-7024	3928	3928	33	2324	40	3932	2998	3715	19	12	4	0	3920	3952	3932	4080	113
O89I2/1-7024	135	135	3929	3945	3940	147	3472	1640	3927	3918	3922	3920	0	79	39	221	3877
O89J5/1-7024	188	188	3959	3975	3970	200	3494	1689	3959	3950	3954	3952	79	0	60	230	3905
O89J6/1-7024	142	142	3939	3941	3950	156	3468	1647	3939	3930	3934	3932	39	60	0	208	3885
O90A8/1-7024	320	320	4089	4098	4100	322	3614	1811	4085	4076	4082	4080	221	230	208	0	4049
reference/1-7024	3905	3905	122	2265	129	3921	2953	3694	118	109	115	113	3877	3905	3885	4049	0
min: 0 max: 4100

## Sheet: ST5842
S9 Table. (F) Maximum-likelihood phylogenetic tree and pairwise SNV distance matrix of Escherichia coli ST5842 isolates from this study and all publicly available Lebanese E. coli ST5842 positive genomes.
	O101G7/1-44	O101H1/1-44	O101G8/1-44
O101G7/1-44	0	30	26
O101H1/1-44	30	0	32
O101G8/1-44	26	32	0
min: 26 max: 32
